# Supplementary material for: Apelin receptor inhibition in ischemia-reperfused mouse hearts protected by endogenous n-3 polyunsaturated fatty acids
Source: Front Pharmacol. 2023 Oct 24;14:1145413. doi: 10.3389/fphar.2023.1145413 (PMC10628527; doi:10.3389/fphar.2023.1145413)
Supplement: Supplementary file 1 [file Table1.XLSX]

## Sheet: Fat1-Con vs WT-Con
symbol	Fat1-Con_readcount	WT-Con_readcount	log2FoldChange	pvalue	padj
Mboat2	328.31	107.25	1.6144	1.51e-14	1.97e-10
Pygl	179.51	60.33	1.5662	4.88e-14	4.25e-10
Pqlc3	193.19	88.77	1.1218	4.22e-12	2.76e-08
Aldob	57.04	153.39	-1.4271	6.67e-12	3.49e-08

## Sheet: WT-IR vs WT-Con
symbol	WT-IR_readcount	WT-Con_readcount	log2FoldChange	pvalue	padj
Cav2	1509.69	932.83	0.6937	0.00038209	0.021636
Alox12	86.89	32.67	1.401	3.2727e-07	8.2694e-05
Fap	113.48	74.61	0.6011	0.0011729	0.049708
Vsig2	88.87	48.49	0.8761	0.00033128	0.019674
Gria3	52.96	26.91	0.9617	0.00068333	0.033096
Jag2	612.84	351.98	0.7991	4.0838e-09	2.3273e-06
Klf4	1701.11	381.11	2.1566	1.8004e-17	9.6444e-14
Fosb	3492.82	965.26	1.855	7.6063e-06	0.00098958
Has1	344.62	165.47	1.0564	7.845e-06	0.0010151
Mmd	430.15	235.57	0.8719	1.493e-07	4.6498e-05
Zfp324	39.07	13.78	1.5121	3.7742e-05	0.0036314
Coro1c	461.08	269.91	0.7693	6.5564e-05	0.0057015
Pnpla6	201.59	128.2	0.6514	0.00042414	0.023375
Aqp1	6781.72	3949.4	0.7799	4.2222e-06	0.00063533
Dnajb1	5157.06	1050.4	2.2954	6.9159e-05	0.0059092
Ttc5	201.34	117.75	0.7717	9.6536e-06	0.0011915
Cdc20	27.63	11.32	1.2802	0.00078512	0.036194
Id3	744.19	307.68	1.2747	6.8453e-10	5.0929e-07
Elk3	703.14	392.52	0.8399	5.4445e-06	0.00075558
G0s2	386.71	65.49	2.5655	3.652e-05	0.003544
Ebf3	346.67	183.16	0.9166	2.6803e-05	0.0027611
Exoc3l2	27.33	7.21	1.9555	0.00035246	0.020522
Pgam1	489.16	298.24	0.7112	5.2825e-05	0.0047479
Gata2	205.99	69.2	1.5778	3.4026e-11	4.7966e-08
Cmah	108.35	42.69	1.3387	7.0079e-06	0.0009292
C1qtnf1	190.07	89.65	1.0779	1.3076e-05	0.0015361
Pmp22	979.81	608.55	0.6875	3.6377e-08	1.4934e-05
Ahr	201.66	76.25	1.3999	2.9564e-08	1.2569e-05
Sema6a	409.39	252.91	0.6914	0.00010024	0.0080626
Dcbld1	101.58	34.6	1.5574	4.493e-10	4.0266e-07
Dusp6	578.46	269.81	1.0988	9.6062e-07	0.00019792
Unc5b	482.62	256.76	0.9075	6.0291e-06	0.00082389
Avpr1a	31.78	11.82	1.4046	0.0007523	0.035288
Thap2	160.32	90.26	0.8231	9.2295e-07	0.00019402
Ptprr	42.09	6.64	2.619	1.4908e-10	1.736e-07
Pwwp3a	263.61	172.16	0.6144	0.00066568	0.032536
Xpo1	1127.67	688.79	0.7097	1.9489e-08	8.9997e-06
Tspan13	1172.22	642.37	0.8692	2.7414e-05	0.0028026
Abca8b	689.11	451.28	0.6093	0.00016588	0.011975
Mrc2	448.65	266.68	0.751	5.2798e-05	0.0047479
Wscd1	89.71	46.13	0.956	1.2084e-05	0.0014321
Nos2	233.53	116.92	0.9932	0.0007172	0.03412
Akap5	60.62	14.36	2.0806	1.012e-10	1.2321e-07
Clmn	78.49	36.02	1.1085	3.1102e-05	0.0031083
Fos	9188.98	2630.73	1.8043	9.2952e-06	0.0011634
Hsp90aa1	12808.1	5217.28	1.2956	0.00019465	0.013402
Edn1	236.12	118	0.9994	0.00037312	0.021309
Aspn	737.43	477.02	0.628	9.08e-06	0.0011418
Cxcl14	377.95	230.74	0.7145	0.00045784	0.024724
Tppp	562.88	340.7	0.7223	0.0001808	0.012845
Bmp4	88.5	44.45	0.9933	8.3571e-05	0.0069514
Rgcc	438.04	205.25	1.0952	8.9984e-08	3.0508e-05
Naa16	170.35	108.92	0.6445	0.00051328	0.026862
Scara5	520.52	315.68	0.7188	1.285e-06	0.0002464
Col14a1	364.32	193.06	0.9128	7.167e-06	0.00094562
Tmem44	213	126.17	0.7576	0.00045077	0.024391
Cd200	1121.93	697.74	0.6857	0.00022381	0.014912
B4galt4	242.54	122.87	0.9831	1.7798e-07	5.3561e-05
Ripply3	80.89	39.02	1.0575	0.00050699	0.026678
Fmnl3	578.48	322.6	0.8417	2.6995e-10	2.7809e-07
Tnfrsf21	283.69	169.68	0.7372	5.3402e-05	0.0047837
Akap8	1004.38	643.39	0.642	0.00025925	0.016533
Xdh	2374.18	1346.31	0.8182	0.00081424	0.036901
Tmem204	454.82	187.21	1.2834	1.0774e-09	7.3991e-07
Dusp1	3325.38	1833.11	0.8589	0.00013902	0.010523
Rfx2	109.55	65.74	0.7332	0.00028	0.0174
Adamts10	550.8	274.64	1.0042	1.4999e-06	0.00028094
Lims2	674.29	319.83	1.0764	6.12e-09	3.2141e-06
Lvrn	74.43	34.89	1.0845	7.611e-06	0.00098958
Sncaip	172.76	89.8	0.9388	5.7811e-05	0.0051272
Rab3il1	120.48	55	1.139	5.0867e-06	0.00072085
Map4k2	920.61	555.42	0.7279	0.00042901	0.023498
Fermt3	74.31	36.35	1.0355	2.28e-05	0.002433
Hhex	69.8	20.14	1.7969	1.8843e-06	0.00034333
Scd2	308.97	184.11	0.7457	0.0002862	0.017663
Podxl	3334.95	1985.18	0.7485	2.8728e-06	0.00046917
Il6	2062.78	662.74	1.638	9.4649e-05	0.0077054
Sox17	303.9	111.37	1.4464	7.7105e-10	5.5288e-07
Il1rl1	39.65	17.3	1.1916	0.00010581	0.0084594
Inpp5d	165.02	74.71	1.136	7.6014e-06	0.00098958
Nr4a2	520.35	145.64	1.8348	5.2403e-07	0.00012187
Lhx6	67.54	25.54	1.403	3.5193e-05	0.0034527
Fam110a	66.83	36.52	0.8816	0.0006353	0.031829
Fabp5	431.99	222.07	0.9637	0.00072296	0.034272
Mecom	338.01	197.34	0.7724	0.00022513	0.014962
Ccna2	30.71	8.73	1.8077	0.00011492	0.0090267
Il6ra	183.37	103.77	0.8159	0.00065327	0.032223
Gask1b	911.32	515.67	0.8208	2.6479e-07	6.9531e-05
Snx30	114.04	71.72	0.662	0.00098531	0.043263
Dnaja1	5284.95	1856.54	1.5091	9.5269e-06	0.0011868
Aqp7	342.39	145.12	1.2361	1.6335e-05	0.0018538
Spaar	77.27	30.91	1.3243	0.0010314	0.044918
Hacd4	122.04	61.6	0.9775	3.5957e-06	0.00055669
Tal1	126.37	77.09	0.7106	0.00044545	0.024201
Zbtb8a	32.03	11.38	1.4685	2.3487e-05	0.0024963
Htra3	1101.68	627.62	0.8124	1.6368e-07	4.9818e-05
Nsg1	88.57	45.56	0.9567	2.2788e-05	0.002433
Emilin1	386.56	251.89	0.6185	2.844e-05	0.0028744
Sparcl1	6461.81	4182.39	0.6274	0.00038106	0.021623
Slc10a6	137.89	50.66	1.4422	1.0875e-06	0.00021737
Stx2	286.9	169.21	0.761	0.0004786	0.025666
Chek2	68.81	30.5	1.1744	7.985e-06	0.0010184
Lfng	61.44	22.33	1.4696	4.8419e-07	0.00011579
Cdk8	373.77	235.09	0.6689	2.2221e-05	0.0023902
Rasl11a	34.91	7.33	2.2577	1.4164e-05	0.0016423
Hsph1	6002.28	1230.67	2.2862	1.4244e-09	9.3271e-07
Medag	210.64	123.94	0.7652	4.0943e-05	0.0038478
Gcc1	482.36	169.34	1.5085	2.6012e-05	0.0027004
Arhgap25	77.06	43.35	0.8164	0.00054655	0.028315
Lrmp	36.37	17.57	1.0427	0.00034094	0.020158
Timp4	543.89	183.19	1.5714	3.2627e-07	8.2694e-05
Pcsk6	1437.04	927.14	0.6312	5.3238e-07	0.00012187
Nr2f2	181.55	98.55	0.8845	0.00018128	0.012845
Efnb1	452.92	274.82	0.7204	4.2771e-06	0.00063977
Itm2a	243.63	158.68	0.6157	0.00015299	0.011258
Gla	108.35	57.1	0.9215	0.00021887	0.014668
Gabre	49.29	22.77	1.118	0.00024656	0.015985
G6pdx	108.52	65.32	0.7329	0.00066862	0.032545
Mcf2l	774.42	296.35	1.3861	1.8421e-07	5.4671e-05
Thsd1	121.34	44.83	1.4277	2.1737e-05	0.0023667
Adgra2	285.76	175.96	0.6958	4.5549e-05	0.0042214
Sfrp1	283.75	180.49	0.6505	3.1518e-05	0.0031382
Adcy7	303.55	144.31	1.0705	1.9755e-07	5.7186e-05
Mmp2	1227.94	783.37	0.6476	4.6973e-05	0.0043383
Crispld2	1527.11	857.17	0.8326	5.1985e-07	0.00012187
Pde4c	171.46	84.55	1.0203	2.0576e-07	5.7682e-05
Car7	68.27	25.79	1.4184	2.3773e-05	0.0025069
Has3	46.5	13.44	1.7866	4.5924e-07	0.00011285
Dock6	1242.88	814.18	0.6096	2.7157e-05	0.0027868
Rab27a	73.24	29.67	1.3101	9.4075e-08	3.0728e-05
Elovl5	605.5	369.66	0.7101	2.829e-06	0.00046643
Colgalt2	216.9	125.68	0.7849	2.3509e-07	6.2967e-05
Mansc1	53.13	26.03	1.0259	0.00037471	0.021354
Pdxk	156.54	92.94	0.7519	1.0518e-05	0.0012864
Ccdc85a	323.78	179.04	0.8515	0.00061107	0.031116
Adgre4	21.24	7.02	1.5988	0.00015671	0.011468
Rasgrp2	605.88	272.17	1.1537	1.408e-08	6.8569e-06
Slc35d2	41.12	16.19	1.3402	9.5972e-05	0.0077894
Card10	356.56	180.43	0.9802	0.00010625	0.0084697
Tie1	1986.08	1317.5	0.5914	2.7949e-05	0.0028464
Prrg3	217.21	107.25	1.0134	0.0011687	0.049609
Zbtb1	225.64	140.71	0.6796	0.00048424	0.025737
Fam160b1	332.95	218.01	0.6093	0.00026624	0.016858
Akr1c14	210.1	89.29	1.2295	2.7816e-12	4.9084e-09
Fgd5	826.7	540.33	0.6118	0.00076946	0.035967
Lyl1	46.25	14.58	1.6598	0.0001097	0.008693
Arhgap27	240.48	117.51	1.0289	2.4055e-06	0.00040778
Ssu2	95.56	40.93	1.2238	9.6701e-05	0.0078013
Neurl1b	96.41	44.53	1.1124	2.8127e-05	0.0028536
Caskin2	735.84	443.99	0.7271	4.0547e-05	0.003824
Cd300ld	103.72	49.66	1.0587	1.9104e-06	0.00034573
Tbxa2r	21.54	5.65	1.9409	6.7227e-06	0.00090483
Arl4d	259.61	133.88	0.9524	2.0841e-05	0.0022784
Cebpa	77.15	39.29	0.9859	0.00053188	0.027632
Eogt	343.71	203.82	0.7496	9.8517e-06	0.0012104
Kank4	21.98	7.49	1.5442	0.00043083	0.023523
Tgfbi	475.59	294.7	0.6923	1.2879e-06	0.0002464
Arhgap45	107.11	44.32	1.2688	1.4278e-09	9.3271e-07
Ggta1	399.33	159.58	1.3183	1.3059e-11	1.9432e-08
Ints6l	412.5	221.06	0.8968	0.00026753	0.016869
Adamtsl2	209.52	124.57	0.7534	2.0522e-05	0.0022527
Meox2	402.72	237.29	0.764	1.7877e-05	0.001995
Dchs1	340.71	188.05	0.8533	0.00014112	0.010617
Mycn	73.11	40.42	0.8579	0.00051066	0.026819
Spry1	431.39	152.71	1.4942	4.586e-10	4.0266e-07
Mxd4	797.12	490.79	0.7004	0.00059026	0.030113
Dipk2b	157	74.91	1.0635	0.0010756	0.046541
Ppp1r16b	227.02	126.48	0.8388	8.1698e-05	0.0068382
Tspan14	221.03	131.48	0.7482	0.00048334	0.025737
Pcdh18	112.36	56.28	0.9862	0.00011297	0.0089259
Ddx60	164.34	105.44	0.6344	0.00079576	0.036496
Scarb1	522.36	331.8	0.6534	0.00019014	0.013194
Acer2	386.78	251.43	0.6177	0.00040344	0.02256
Snrk	1366.63	759.9	0.8458	0.0004676	0.025149
Enpp6	113.41	69.71	0.6962	0.00025551	0.016372
Cep250	189.72	117.01	0.6942	0.00063801	0.031881
Rgs4	354.63	216.64	0.7089	0.0010116	0.044199
Nepn	40.9	16.68	1.2954	0.00023632	0.015438
Itpkb	1979.51	1267.67	0.6422	0.00037307	0.021309
Hlx	65.63	29.49	1.1556	1.6332e-05	0.0018538
Coro7	230.68	150.86	0.6104	0.00043121	0.023523
Ptger4	295.58	172.88	0.7705	0.00039031	0.022055
Timeless	491.24	252.65	0.9579	7.1685e-08	2.56e-05
Fmo1	905.95	572.8	0.6615	0.00042019	0.023253
Arntl2	76.81	39.74	0.9465	6.4027e-05	0.005586
Hey1	138.43	60.43	1.1903	1.4769e-06	0.00027857
Slc25a24	209.19	133.6	0.6424	0.00015859	0.011574
Dok4	178.6	69.78	1.357	1.576e-13	3.5176e-10
Cmtm5	26.59	2.68	3.406	2.2309e-07	6.0972e-05
Mgl2	186.4	84.46	1.1449	4.9114e-06	0.00070724
Mill2	248.62	159.85	0.6342	4.0174e-05	0.0038157
Fam117b	289.05	107.05	1.4316	3.144e-10	3.1188e-07
Ccdc8	63.07	27.52	1.198	6.7699e-07	0.00014552
Car8	607.06	379.55	0.6772	5.0602e-07	0.00011994
Dcp1b	93.25	56.52	0.7214	0.00098201	0.043213
Kctd12b	358.6	128.95	1.4709	2.3853e-06	0.00040778
Coro2b	226.36	125.65	0.8439	9.6541e-05	0.0078013
Kirrel	382.01	219.14	0.7983	0.00051826	0.027059
Cmklr1	249.07	105.14	1.2384	4.0424e-10	3.8669e-07
Slc35e2	232.55	138.48	0.7436	1.148e-05	0.0013788
Stab1	1097.5	630.42	0.7984	8.036e-08	2.7594e-05
Fam227a	29.06	11.49	1.3178	0.00012879	0.0099115
Id1	402.15	68.92	2.5525	2.93e-24	7.8478e-20
Trim46	14.98	2.63	2.4623	0.00034509	0.020225
Klhl6	125.34	74.22	0.7508	0.00077696	0.036013
Spice1	136.07	82.43	0.7204	0.00063184	0.031785
Hic1	160.73	44.83	1.8367	4.6604e-10	4.0266e-07
Tril	60.3	21.41	1.5049	3.0536e-06	0.00048684
Ecm2	731.47	465.23	0.6507	0.00029011	0.017822
Col6a6	210.29	116.87	0.8413	0.00040346	0.02256
Aplnr	444.38	91.15	2.2905	9.8627e-13	2.032e-09
Scml4	46.17	21.34	1.1113	0.00017987	0.012813
Cd300c2	35.14	13.68	1.3699	0.00022639	0.014976
Rassf9	335.22	164.28	1.0271	5.1703e-06	0.00072885
Cxcr4	142.62	40.13	1.8265	7.4985e-11	9.5637e-08
Kcna5	277.3	154.31	0.8414	2.9471e-07	7.6637e-05
Adrb2	86.1	49.16	0.8142	0.00024708	0.015985
Zfp36l2	720.88	386.36	0.8977	1.1829e-06	0.00023125
Clec14a	296.48	85.8	1.79	7.5913e-09	3.9101e-06
Cavin2	3404.53	1797.8	0.9213	4.0307e-18	2.699e-14
Clec9a	62.15	25.49	1.2909	2.2868e-06	0.00040032
Myct1	450	168.13	1.423	7.3481e-08	2.5896e-05
Zfp41	33.63	12.29	1.4601	1.3692e-05	0.0016014
Pcdhb15	13.42	3.7	1.8835	0.00070921	0.033957
Tet1	94.83	48.61	0.9596	6.3149e-05	0.0055274
Kcne4	177.37	76.64	1.2047	0.00037003	0.021309
Msl3l2	30.78	10.02	1.6301	7.0981e-05	0.0060354
Fancb	34.78	12.09	1.5129	0.00064491	0.032055
Angptl8	6.66	0.38	4.0253	0.00079034	0.036372
Inka2	426.74	241.74	0.8205	0.00014674	0.010948
Ntf3	50.44	18.44	1.4494	9.3446e-07	0.00019402
Tsku	63.65	33.22	0.9393	0.00067651	0.032825
Ccdc69	101.55	57.74	0.8271	0.00025448	0.016345
Tifab	13.27	0.84	4.0487	2.6861e-06	0.00044965
Lpar4	55.14	27.08	1.0174	0.0011471	0.048885
Grrp1	115.15	49.14	1.2296	2.1918e-05	0.0023671
Foxc1	122.34	64.06	0.9327	0.00077563	0.036013
Cdr2l	120.94	62.61	0.9513	2.3603e-05	0.0024987
Zfp366	428.81	134.12	1.6746	7.82e-19	6.9817e-15
Gpr183	37.75	6.64	2.4902	1.0537e-06	0.00021294
Irf2bp2	474.55	279.04	0.7688	0.00018238	0.012855
Rbm12b2	95.91	60.27	0.6756	0.00111	0.047719
Gpr17	35.13	3.62	3.2434	2.2109e-08	9.8696e-06
Mpp3	48.67	22.14	1.1255	0.00068482	0.033106
Jun	8771.11	4523.18	0.9553	0.00036958	0.021309
Arhgef15	862.95	398.06	1.1173	7.8315e-12	1.2339e-08
Gas1	374.63	150.26	1.3178	1.754e-09	1.0925e-06
Socs3	2678.95	972.8	1.4613	6.8778e-06	0.00092102
Zfand2a	597.59	323.47	0.8842	0.00096448	0.042628
Skp2	17.18	3.35	2.3087	0.00041511	0.023067
Tmem119	49.32	26.05	0.9188	0.00042349	0.023375
Klf2	1320.93	376.45	1.8115	9.1528e-08	3.0644e-05
Fmnl1	309.03	184.06	0.7456	0.00012787	0.0098697
Tcim	1238.26	588.22	1.0736	1.1471e-05	0.0013788
Adra2b	22.11	7.07	1.6197	0.00071927	0.034158
Cxcl12	4017.28	2266.05	0.8257	1.4597e-06	0.00027728
Nol4l	73.22	33.78	1.1029	0.00024994	0.016131
Cyp2d22	354.84	220.36	0.6853	0.00019585	0.01345
Btbd3	375.32	189.61	0.9809	6.2344e-06	0.00084763
Nrg1	33.42	10.88	1.5821	0.00022787	0.015033
Zfp985	33.09	5.14	2.6781	5.7015e-07	0.00012833
Mif-ps9	5.89	0.25	4.4182	0.0003983	0.022459
Afdn	1909.53	1061.04	0.8471	0.00093393	0.041416
Zfp72	46.21	25.15	0.8739	0.00075665	0.03543
Ccnd1	778.49	378.59	1.0379	3.9612e-06	0.00060626
Hs3st3b1	44.49	20.95	1.0731	0.0006211	0.031451
Runx3	13.77	3.11	2.127	0.00050189	0.026481
Naip5	47.51	18.44	1.3582	0.00032734	0.019527
Zfp213	67.62	36.61	0.8888	0.00034467	0.020225
C1qtnf9	697.9	434.18	0.6865	0.00049844	0.026384
Hpcal1	219.29	135.77	0.6948	0.00021065	0.014248
Mcc	361.37	206.59	0.8056	2.2542e-06	0.00039722
Fndc1	372.76	236.64	0.6523	0.00012098	0.0094197
Lratd2	171.09	86.5	0.987	8.6816e-05	0.0071768
Zfp449	87.26	54.39	0.6788	0.0007785	0.036013
Ehd2	1861.93	1196.76	0.6371	9.0572e-05	0.0074186
Mafb	245.96	93.24	1.394	5.283e-11	7.0749e-08
Thbd	2012.72	1025.84	0.9717	1.9685e-06	0.00035309
Hspa12b	523.05	248.96	1.0686	3.2156e-07	8.2694e-05
Itpripl1	74.6	33.07	1.1862	1.1731e-06	0.00023104
Nynrin	97.4	42.23	1.1973	0.00074364	0.035005
Jrkl	119.1	74.47	0.6834	0.0010362	0.044979
Ccr5	94.12	39.25	1.2646	4.3514e-05	0.0040682
AA672651	17.21	4.13	2.0183	0.00029483	0.017966
Slc5a3	326	111.8	1.5418	0.00017009	0.012214
Hspa1b	21985.8	1524.56	3.85	2.5971e-08	1.1403e-05
Fam71a	6.75	0.18	4.6075	0.00048525	0.025737
Hspa1a	11394.1	1409.14	3.0153	3.7033e-06	0.00057005
Peg10	147.14	52.53	1.4795	0.0011187	0.048018
AU020206	398.66	204.92	0.9605	6.1668e-05	0.0054154
Mir6395	18.67	5.32	1.7785	0.00063032	0.031785
Lrrc70	30.61	4.72	2.6547	3.9629e-07	9.9198e-05
Bcl6b	1699.95	3019.26	-0.829	0.00024659	0.015985
Mx1	90.07	320.22	-1.8313	1.5882e-08	7.5961e-06
Icosl	563.2	1486.52	-1.4	1.8832e-22	2.522e-18
Slc7a7	69.49	116.05	-0.7462	0.00034277	0.020222
Meox1	284.78	569.92	-1.0012	4.4971e-07	0.00011153
Ell2	533.68	1069.99	-1.0043	0.0011311	0.048475
Spi1	128.43	220.16	-0.7733	0.00088445	0.039548
Daxx	261.59	515.84	-0.9791	5.5959e-06	0.00077258
Dyrk1b	186.45	300.75	-0.6879	0.00091294	0.040686
Tgfb1	621.9	1116.19	-0.8439	6.6818e-05	0.005775
Lcp2	165.5	345.81	-1.0647	2.1858e-05	0.0023671
Relb	482.89	1029.53	-1.0925	0.00044803	0.024291
Ebi3	8.4	25.73	-1.5983	0.00023564	0.015431
Hck	40.65	81.41	-0.9972	0.000349	0.020374
Ppfia3	2.85	13.23	-2.2267	0.0010964	0.04729
Map3k11	609.66	1021.88	-0.7455	4.0464e-05	0.003824
Il12b	19.08	94.71	-2.3183	4.2163e-08	1.6855e-05
Ralb	676.61	1268.15	-0.9061	2.9839e-06	0.00048145
Mthfd2	84.71	170.86	-1.0141	8.1489e-05	0.0068382
P2rx5	239.18	387.45	-0.6936	0.00034915	0.020374
Pou2f2	54.97	109.03	-0.9865	4.7777e-06	0.00069518
Nuak2	299.5	534.87	-0.8384	0.00025076	0.016145
Cars	368.49	712.31	-0.9507	5.1085e-05	0.0046382
Trpv4	151.25	307.48	-1.0236	5.6348e-08	2.0961e-05
Csf1	4540.27	17740.3	-1.9663	2.5073e-14	8.3946e-11
Cnksr3	520.56	1097.17	-1.0765	5.7017e-05	0.0050736
Cybb	650.46	1070.56	-0.7195	0.00017457	0.012468
Bik	52.5	106.38	-1.0096	5.5479e-05	0.0049532
Mpp2	152.68	272.73	-0.8403	5.0939e-05	0.0046382
Cd40	136.92	484.09	-1.822	1.6538e-09	1.0547e-06
Dhx58	42.63	72.95	-0.7719	0.00040133	0.022535
Ikzf1	47.3	100.23	-1.0869	0.00040935	0.022794
Irf1	2765.57	4883.97	-0.8205	0.00047914	0.025666
Cxcl16	564.36	1102.82	-0.9665	0.00020685	0.014097
Rab32	78.62	165.23	-1.0739	4.995e-05	0.0045661
Popdc3	298.69	471.05	-0.6545	0.00011419	0.0089951
Tcp11l2	1742.54	2719.6	-0.6425	0.00013569	0.010354
Tnip1	908.35	2106.95	-1.2141	1.8575e-07	5.4671e-05
Upp1	82.72	156.01	-0.9138	0.00062118	0.031451
Cmpk2	249.5	561.04	-1.169	5.0587e-06	0.0007207
Rhbdf2	579.62	1128.12	-0.9617	4.0118e-05	0.0038157
Snhg16	48.59	98.38	-1.0162	8.8768e-06	0.0011215
Pik3r5	90.62	288	-1.6703	6.257e-08	2.2647e-05
Mpp5	850.13	1431.66	-0.7527	0.00031617	0.019009
Aopep	1129.46	2250.88	-0.9946	6.6919e-07	0.00014552
Prkcd	347.54	548.07	-0.6577	4.2995e-06	0.00063977
Acod1	86.82	447.27	-2.3667	4.8937e-08	1.8461e-05
Gdnf	49.58	162.33	-1.716	0.00029597	0.017966
Ankrd33b	898.42	1706.63	-0.9263	1.9445e-05	0.0021611
Retreg1	7618.08	13416.4	-0.8166	2.4506e-05	0.002574
Fbxo32	2361.34	3728.45	-0.6587	8.7484e-05	0.0072097
Gsdmd	205.87	324.58	-0.6553	4.6158e-06	0.00067557
Rcan1	3360.53	7042.38	-1.0675	0.00080833	0.036758
Donson	95.27	153.61	-0.693	0.00029525	0.017966
Noct	1708.83	4005.58	-1.2292	4.5082e-06	0.00066344
Serinc2	3.39	15.67	-2.2117	0.00019324	0.013374
Twf2	3686.92	6763.55	-0.8753	1.2294e-05	0.0014506
Mx2	166.88	425.24	-1.3486	1.1147e-05	0.0013571
Synj2	937.1	1439.81	-0.6198	0.00063252	0.031785
Agpat4	91.83	204.87	-1.1556	0.00029419	0.017966
Foxp4	241.36	416.31	-0.7866	0.0001676	0.012067
Tslp	63.47	126.54	-0.9951	0.000686	0.033106
Hbegf	1210.32	2752.14	-1.1855	7.9626e-05	0.0067278
Ankrd1	21857.3	42768.5	-0.9684	4.9841e-06	0.00071387
Pola2	264.9	520.38	-0.9746	2.8421e-12	4.9084e-09
Peli3	26.05	52.49	-1.0076	0.00010334	0.0082867
Rela	1136.82	2106.53	-0.8901	8.5102e-05	0.0070569
Gpam	4242.79	6433.39	-0.6005	0.00037186	0.021309
Pik3ap1	107.47	205.35	-0.9385	2.4696e-05	0.0025838
Habp2	67.55	163.59	-1.2734	2.5229e-05	0.0026294
Nfkb2	801.49	1476.09	-0.8814	0.00011744	0.0091708
Irf7	253.86	500.72	-0.9787	4.3783e-05	0.0040718
Cnksr2	24.76	58.07	-1.2141	0.0007765	0.036013
Des	22363.7	37247	-0.7359	0.00048444	0.025737
Uck2	681.09	1391.91	-1.0316	9.6253e-06	0.0011915
Traf1	103.77	235.45	-1.1822	9.0891e-05	0.007422
Xirp2	11233.2	30989	-1.464	2.0587e-07	5.7682e-05
Atg13	794.71	1271.3	-0.678	8.2862e-05	0.0069139
Chac1	74.62	183.37	-1.2931	2.0509e-09	1.2484e-06
Zbtb46	545.56	1066.66	-0.9682	2.9813e-05	0.0030019
Vcam1	3973.95	10836.3	-1.4473	3.6646e-08	1.4934e-05
Tlr2	754.33	1277.55	-0.7601	0.00015443	0.011332
Rnf115	634.59	1424.28	-1.1669	1.1136e-07	3.5508e-05
Gbp3	427.28	985.28	-1.2046	3.019e-06	0.0004842
Gbp2	752.06	1295.97	-0.7849	0.00080741	0.036758
Mob3c	219.16	517.68	-1.2409	4.34e-08	1.7095e-05
Tinagl1	1173.83	1959.98	-0.7396	4.724e-05	0.004348
Cenpa	1048.32	2865.11	-1.4506	4.4664e-08	1.7116e-05
Tec	294.41	471.15	-0.6798	0.00011744	0.0091708
Shroom3	617.41	968.6	-0.6506	0.00065625	0.032251
Oasl2	359.92	664.8	-0.885	5.3983e-06	0.00075307
Oas1b	58.18	111.63	-0.936	0.00050226	0.026481
Ing3	261.16	428.87	-0.718	2.1837e-07	6.0298e-05
Lmod2	17349.5	31814.5	-0.8748	7.7376e-07	0.00016448
Asns	115.16	292.89	-1.3487	0.00043764	0.023825
Irf5	110.62	197.42	-0.8393	3.5048e-05	0.0034512
Usp18	79.68	160.25	-1.002	0.00024656	0.015985
Tmcc1	615.54	1036.29	-0.7513	5.6107e-10	4.4199e-07
Gabarapl1	2188.5	4505.24	-1.0418	4.8786e-14	1.3067e-10
Mtmr14	294.58	521.84	-0.8233	6.0512e-08	2.2202e-05
Ift122	233.55	382.3	-0.7118	4.7069e-07	0.00011461
Aqp8	57.62	118.32	-1.035	0.0001528	0.011258
Zranb1	1325.34	2374.42	-0.841	2.0675e-07	5.7682e-05
Il2rg	254.58	626.79	-1.3005	4.8017e-06	0.00069518
N4bp1	692.32	1130.32	-0.708	0.00077301	0.036013
Cx3cl1	431.77	952.73	-1.1425	0.00020097	0.013732
Cyp1a1	46.3	237.82	-2.3603	5.4587e-09	2.9838e-06
Plscr1	449.45	917.52	-1.0306	4.8146e-05	0.0044163
Zfp949	131.41	230.68	-0.8103	3.7487e-05	0.0036248
Oas3	6.36	18.98	-1.5594	0.00026513	0.016827
Trib3	43.02	110.91	-1.3717	1.1978e-07	3.7742e-05
Rtp4	219.78	645.04	-1.5531	1.1141e-06	0.00022103
Parp14	1028.8	2254.92	-1.1325	1.1426e-08	5.6674e-06
Eda2r	148.85	307.92	-1.0506	0.00040015	0.022516
Ifit1	559.07	2021.44	-1.854	1.0574e-06	0.00021294
Ppp1r18	805.67	1440.62	-0.8391	0.00070997	0.033957
Pik3ip1	545.25	1030.65	-0.9177	0.00032584	0.019481
Cxcl10	1000.44	2509.67	-1.3269	0.00028298	0.017545
Ccl5	96.8	332.84	-1.7822	0.00014772	0.01099
Slfn8	129.03	290.8	-1.1726	2.3334e-06	0.00040583
Raver2	84.22	131.65	-0.6403	0.0007975	0.036513
Ccl2	3542	7589.79	-1.0995	0.001028	0.044844
Micall2	85.67	213.16	-1.3172	0.00017358	0.012431
Icam1	6867.04	19399.8	-1.4983	8.0253e-06	0.0010187
Fam13a	452.77	1078.84	-1.2533	1.5914e-07	4.8994e-05
Ifi206	13.44	40.98	-1.6095	0.00016227	0.011746
Sema7a	793.75	1534.66	-0.952	5.9716e-07	0.00013329
Stx11	372.19	899.77	-1.2741	0.00093397	0.041416
Dusp10	255.23	671.69	-1.397	1.9774e-06	0.00035309
Cited2	2347.74	5928.81	-1.3365	9.4776e-14	2.3077e-10
Ythdf2	312.41	482.38	-0.6266	3.8679e-05	0.0037
Ddx58	335.78	555	-0.7268	2.0024e-05	0.0022071
Xaf1	202.37	397.03	-0.9692	2.3589e-06	0.00040762
Zmynd15	115.26	189.75	-0.7184	0.00035492	0.020621
Slc16a11	116.13	392.22	-1.7583	1.9659e-05	0.0021758
Ramp3	87.16	172.43	-0.9813	0.00073899	0.034908
Ripk2	375.48	1191.95	-1.6671	2.2675e-09	1.3496e-06
Prkd2	501.82	1511.9	-1.5921	6.24e-16	2.7855e-12
Rbbp8	218.44	374.04	-0.7779	0.00064057	0.03195
Cir1	120.99	210.41	-0.794	7.8852e-06	0.0010154
Ptpre	266.24	796.22	-1.5816	3.5276e-06	0.00054932
Ikbke	59.53	128.63	-1.1131	1.7562e-05	0.0019681
Arrdc4	731.29	1387.42	-0.9243	1.8812e-06	0.00034333
Abra	6283.4	13630.6	-1.1173	0.00014566	0.010898
Ptgir	145.96	258.88	-0.8281	9.788e-08	3.1586e-05
Ifi209	44.35	116.02	-1.3887	3.4383e-06	0.00053855
S1pr2	128.63	262.78	-1.0335	0.00018565	0.013
Ccrl2	504.94	1111.58	-1.139	2.5112e-07	6.6593e-05
Apol7c	2.62	32.88	-3.6659	5.9941e-10	4.587e-07
Slc16a13	178.56	516.99	-1.5357	6.6663e-07	0.00014552
Rasip1	556.78	1210.66	-1.1208	2.0942e-06	0.00037146
Il27	1.11	12.18	-3.4007	0.00013553	0.010354
Shb	287.61	447.89	-0.6396	0.00063054	0.031785
Tlr1	40.96	123.88	-1.5968	2.0848e-10	2.3266e-07
Hcar2	12.19	34.95	-1.5164	0.0010094	0.044176
Cdc42ep2	256.84	507.44	-0.982	6.1275e-05	0.0053986
Ifit2	541.41	1732.64	-1.6782	1.7766e-08	8.3483e-06
Otulin	375.49	726.67	-0.9514	1.4867e-05	0.0017017
Yod1	127.53	255.48	-1.0043	5.2697e-05	0.0047479
Bdh1	875.16	1668.4	-0.9303	0.00018929	0.013188
Irgm1	561.06	988.36	-0.817	0.00061481	0.031247
Neurl3	1460.02	5008.57	-1.7785	2.2549e-07	6.1006e-05
Klhl34	134.72	296.26	-1.138	0.00013866	0.010523
Marcksl1	1038.61	2062.92	-0.9899	0.00052133	0.027166
Crebrf	858.5	1475.09	-0.7814	0.00014027	0.010583
Nrip1	775.75	1967.95	-1.3435	6.5123e-07	0.00014415
Clec4a1	72.69	144.64	-0.9937	5.5052e-07	0.00012496
Fam110b	80.06	146.77	-0.8764	0.00071387	0.034082
Nrap	8288.48	18052.3	-1.123	2.4042e-06	0.00040778
Dtx3l	358.43	612.5	-0.773	6.8982e-05	0.0059092
Apol10b	209.01	518.46	-1.3109	5.7316e-09	3.0703e-06
Sprr1a	34.14	145.79	-2.0993	4.2116e-06	0.00063533
Taf7	332.83	546.58	-0.7162	0.00064518	0.032055
Zfp52	164.59	304.08	-0.8866	1.2174e-06	0.00023628
Fpr2	8.67	48.16	-2.4821	1.0751e-08	5.4331e-06
Rnf103	501.48	762.49	-0.6056	5.9777e-06	0.00082106
Sh2d4a	174.15	280.44	-0.6848	0.0011069	0.047663
Slfn5	3080.1	4679.6	-0.6035	0.000324	0.019414
Rnd1	2801.14	6142.89	-1.1329	0.0010339	0.044954
H2-Q5	313.02	546.39	-0.8053	0.00066951	0.032545
Timd4	89.16	154.37	-0.7872	2.6351e-05	0.0027251
Klhl25	74.35	204.04	-1.4581	2.9321e-12	4.9084e-09
Nod2	246.27	782.86	-1.6697	1.662e-05	0.0018704
Lmcd1	992.55	2980.48	-1.5865	4.2289e-09	2.3597e-06
Irak2	372.37	699.62	-0.911	0.0001839	0.012928
H2-Q7	111.84	209.48	-0.9051	0.00018186	0.012852
Fnip2	600.15	1132.89	-0.9174	0.00028375	0.017552
Ifnlr1	60.47	125.5	-1.0573	0.00013908	0.010523
Ifit3b	66.02	209.17	-1.6595	3.6799e-08	1.4934e-05
mt-Ta	38.28	76.97	-1.0029	3.0119e-05	0.0030214
mt-Tg	15.01	46.45	-1.6243	3.2093e-05	0.0031719
mt-Th	80.86	168.65	-1.0559	6.6841e-05	0.005775
Mir23b	1.86	16.29	-3.1693	0.00058803	0.030057
Ifi208	36.76	68.14	-0.883	0.00048375	0.025737
Oas1g	17.65	62.04	-1.8007	2.9442e-06	0.00047793
Frat1	27.53	63.29	-1.1949	0.00021451	0.014472
H2-K2	224.05	440.49	-0.9734	0.00064628	0.032055
Flnc	10895.3	30279.8	-1.4747	4.0733e-06	0.00061989
Zfp874a	138.16	264.13	-0.9368	4.7906e-07	0.0001156
Slfn9	77.04	181.6	-1.2385	6.9118e-06	0.00092102
Irgm2	588.87	994.85	-0.7569	0.00016108	0.011692
Rbm47	28.52	59.38	-1.0583	0.00080082	0.036603
Slfn2	363.34	952.69	-1.3902	4.3592e-05	0.0040682
Ifi204	372.32	600.21	-0.6882	0.00070252	0.033782
Rhog	277.41	499.18	-0.8472	0.00014506	0.010883
Klhl40	675.82	2001.52	-1.5668	3.6246e-05	0.0035302
Zfp628	76.74	123.99	-0.6861	0.00027106	0.017003
Ifit3	241.57	874.96	-1.856	4.4733e-08	1.7116e-05
AW112010	263.45	1001.06	-1.925	2.4602e-06	0.00041442
Klhl41	1858.6	4441.49	-1.257	7.9188e-05	0.006712
Slfn1	4.68	25.23	-2.4182	3.1603e-06	0.00050086
Ifi47	107.74	250.04	-1.2138	0.00058648	0.030035
Tgtp2	273.27	567.24	-1.054	0.0002166	0.014576
Tgtp1	135.24	273.45	-1.0166	0.0010711	0.046423
Arhgap8	22.27	44.55	-1.009	0.00019448	0.013402
Cyp4v3	76.27	121.19	-0.6703	0.00087923	0.039446
Gbp4	673.4	1486.53	-1.1422	1.6652e-06	0.00030973
Halr1	44.71	163.57	-1.8717	9.3429e-08	3.0728e-05
Mettl5os	0.2	5.42	-4.2958	0.00063577	0.031829
Bcl2a1b	14.11	65.28	-2.2005	0.00069062	0.033269
BC049352	0.58	8.13	-3.7795	0.00037996	0.021607
Bcl2a1d	52.25	187.17	-1.8404	3.5363e-05	0.0034568
Bcl2a1a	16.72	75.17	-2.169	1.9856e-07	5.7186e-05
Gbp6	207.44	372	-0.8428	3.3957e-06	0.00053501
Gbp5	597.24	1588.18	-1.4109	2.0923e-08	9.4985e-06
Tes3-ps	10.73	27.09	-1.3273	0.00099442	0.043592

## Sheet: Fat1-IR vs Fat1-con
symbol	Fat1-IR_readcount	Fat1-Con_readcount	log2FoldChange	pvalue	padj
Car4	309.2	184.59	0.7415	0.00011184	0.0044709
S100a6	319.72	196.09	0.705	0.00052438	0.015868
Mxd1	419.18	233.57	0.8435	9.1882e-11	1.7688e-08
Gmcl1	124.68	77.89	0.6822	0.00093189	0.024872
Sema6b	242.84	111.8	1.1169	5.7175e-08	6.3345e-06
Acp5	98.64	25.39	1.9572	6.9422e-08	7.5983e-06
Chordc1	1653.33	854.55	0.9521	2.1721e-11	4.6425e-09
Ikzf4	137.33	42.99	1.6716	1.6052e-10	3.0259e-08
Nudt14	65.06	32.98	0.983	5.4305e-05	0.0024819
Prkar2b	82.39	23.87	1.7915	9.2777e-05	0.0038716
Klf4	1323.32	388.62	1.7671	7.4021e-23	6.6974e-20
Fosb	3836.54	803.71	2.2546	2.7092e-32	5.2528e-29
Has1	284.82	123.56	1.2069	1.0162e-09	1.5897e-07
Pgf	284.2	157.63	0.8525	2.6715e-05	0.001376
Hspb1	18574	7268.69	1.3535	2.5451e-14	8.8568e-12
Sh2b2	30.13	13.88	1.1116	0.0016264	0.038124
Dnajb1	13255.6	761.7	4.1204	8.6128e-98	1.1689e-93
Crip1	455.47	272.17	0.7432	0.00041303	0.013128
Runx1t1	96.88	46.07	1.0689	9.6387e-06	0.00058662
Tcf23	43.99	14.41	1.6074	6.7656e-05	0.0030056
Hspa1l	119.84	51.43	1.2251	2.6167e-07	2.5367e-05
Neu1	407.7	266.7	0.6125	3.3994e-06	0.00024184
Bcl2l1	430.71	252.5	0.7695	2.1289e-06	0.00016187
Id3	660.79	264.61	1.3191	3.2e-15	1.2064e-12
Ubc	7528.15	4714.73	0.6749	4.8072e-08	5.3698e-06
Sertad1	536.7	303.72	0.8215	0.00083838	0.022871
Cd163	522.56	322.11	0.6976	2.641e-05	0.0013629
Dynll1	424.55	280.44	0.5964	1.7654e-08	2.1297e-06
G0s2	150.97	65.08	1.2116	1.1586e-08	1.4492e-06
Odc1	1589.43	931.12	0.7715	1.3628e-06	0.00010912
Cacybp	1726.36	1077.9	0.6795	5.5339e-17	2.4625e-14
Ndufa2	2271	1474.41	0.6233	0.00081855	0.022466
Gata2	243.58	77.84	1.6447	7.9423e-19	4.8997e-16
Atp5e	4762.22	2979.21	0.6768	0.00099377	0.026215
Il10	37.8	9.47	2.0003	1.6863e-05	0.00092282
Slpi	9.04	0.85	3.4239	0.0017434	0.040206
Igfbp4	1113.83	730.16	0.6093	0.00085211	0.023083
Ada	47.85	17.59	1.4403	0.00050521	0.015462
Trpv2	92.31	44.41	1.0518	5.8338e-05	0.0026525
Alox15	7.1	0	5.1919	0.00056677	0.016869
Ccl6	255.92	140.52	0.8641	3.9858e-05	0.0019177
Ahr	216.91	98.35	1.1416	4.3421e-10	7.604e-08
Tmc4	31.32	13.9	1.175	0.0013281	0.032419
Krt10	32.33	15.35	1.0706	0.0017866	0.040684
Nts	346.39	117.19	1.5613	3.0589e-15	1.1694e-12
Dcbld1	81.11	43.82	0.8909	0.00039032	0.012583
P4ha1	1967.95	1023.66	0.9427	1.057e-09	1.6395e-07
Cdk1	21.43	5.11	2.056	0.0019531	0.043278
Dusp6	674.65	250.55	1.4275	2.0086e-18	1.1601e-15
Ccn2	5680.24	3557.45	0.6751	3.4128e-05	0.0016998
Ddit4	417.46	266.15	0.6462	1.0422e-05	0.00062724
Ptprr	40.01	10.72	1.8826	6.987e-08	7.6167e-06
E2f7	71.78	37.81	0.9243	0.0010108	0.026586
Phlda1	1357.64	642.18	1.0794	2.2733e-13	6.9332e-11
Ahsa2	676.9	375.06	0.8502	1.2494e-12	3.3913e-10
Xpo1	1402.31	785.34	0.8362	2.6492e-08	3.113e-06
Havcr2	9.93	1.06	3.2311	0.00025661	0.00893
Btg2	11185.8	6820.22	0.7136	3.0153e-07	2.8922e-05
Castor1	62.23	27.66	1.1701	0.00052564	0.015889
Igfbp3	580.41	372.51	0.6406	2.5928e-06	0.00019073
Ccdc117	752.06	500.96	0.5871	2.5921e-09	3.7425e-07
Prr11	25.57	6.66	1.9328	0.0011922	0.029899
Tspan13	925.81	569.54	0.7019	6.8535e-10	1.1425e-07
Lratd1	210.02	41.7	2.3269	3.684e-17	1.7241e-14
Id2	291.48	175.93	0.7279	1.7424e-05	0.00094782
Rrm2	94.18	35.3	1.4155	0.0015399	0.036538
Nle1	408.13	111.04	1.8746	6.2653e-36	1.4172e-32
Mxra7	241.69	151.13	0.6801	9.4218e-06	0.0005775
Nos2	246.71	156.09	0.6624	0.00029761	0.010079
Higd1b	126.03	72.63	0.7988	0.00024996	0.0087548
Clmn	83.8	47.56	0.8135	0.00060123	0.017624
Zfp36l1	4341.45	2857.57	0.6031	4.1314e-06	0.00028829
Net1	246.65	154.03	0.6822	0.0019499	0.043242
Fos	11348.6	2406.18	2.2375	2.035e-16	8.7681e-14
Hsp90aa1	27645.7	4732.44	2.5463	1.1963e-56	5.4119e-53
Gcnt2	288.64	171.71	0.7508	4.2419e-07	3.8443e-05
Edn1	462.29	128.19	1.8494	7.8255e-29	1.2495e-25
Gadd45g	1952.74	848.05	1.2032	6.3665e-05	0.0028517
Plau	726.55	331.25	1.1333	2.7662e-09	3.9519e-07
Gpr65	20.7	5.56	1.8841	0.00095209	0.025312
Tkt	423.68	262.59	0.6931	0.00020631	0.0074768
Rgcc	480.33	166.55	1.5279	1.9071e-21	1.5068e-18
Naa16	200.21	131.71	0.603	0.00010982	0.0044034
Dpysl2	268.44	174.19	0.626	0.00015768	0.0060284
Atad2	211.9	89.81	1.2393	2.9392e-06	0.00021283
Hes1	451.71	266.66	0.7612	1.5039e-07	1.5581e-05
Arc	1004.07	389.64	1.3647	7.9796e-10	1.3048e-07
Mcm4	205.78	128.77	0.6768	0.00026371	0.0091187
Snai2	89.71	49.34	0.8588	0.00020892	0.0075512
B4galt4	274.89	150.78	0.8706	1.5453e-08	1.881e-06
Samsn1	73.2	34.25	1.0943	0.00136	0.032991
Adipoq	80.97	7.51	3.4253	0.00049998	0.015354
Adamts1	7002.9	3326.12	1.074	5.6447e-11	1.1266e-08
Chaf1b	22.98	5.83	1.9942	3.282e-05	0.0016467
Nr4a1	7489.27	2827.76	1.4051	5.3991e-18	2.8736e-15
Kcnk5	42.18	20.32	1.0491	0.00029772	0.010079
Creld2	264.44	128.8	1.0392	0.0002462	0.0086454
Hsp90ab1	38108.3	23458.1	0.7	1.518e-09	2.2892e-07
Crip3	12.74	0.62	4.35	0.0022447	0.04775
Tmem204	357.35	189.04	0.9172	1.7382e-09	2.5826e-07
Dusp1	2762.56	1599.97	0.7875	5.4965e-07	4.844e-05
Lims2	552.47	322.49	0.7758	1.4254e-06	0.0001128
Pmaip1	108.15	55.42	0.9647	4.3775e-05	0.0020846
Incenp	91.17	32	1.5098	0.00014144	0.005469
Cdca5	12.12	0.61	4.2756	0.0003878	0.012561
Chka	430.72	181.67	1.2442	5.9599e-10	1.0175e-07
Fermt3	123.89	37.9	1.7073	0.0018613	0.041901
Stip1	3130.2	1932.99	0.6953	7.0717e-11	1.381e-08
Lgals12	12.46	0.84	3.895	0.00033006	0.011014
Hhex	54.31	18.23	1.5791	1.1935e-06	9.6705e-05
Sirt7	170.75	99.24	0.7795	6.5196e-05	0.0029089
Lrrc45	134.95	84.05	0.6849	0.0020289	0.044484
Fasn	820.95	518.52	0.6634	0.0022816	0.048308
Entpd7	37.35	17.28	1.1202	0.002258	0.047921
Sat1	3142.15	1461.1	1.1044	7.7457e-10	1.2742e-07
Itgb8	79.29	40.38	0.9823	3.0796e-05	0.0015625
Mmp19	82.35	39.81	1.0492	6.9754e-06	0.00045225
Baiap2	232.59	128.81	0.8516	0.00010255	0.0041609
Cyp2e1	183.77	36.8	2.32	0.00018483	0.0068457
Rplp2	2319.08	1504.77	0.624	0.001054	0.027363
Tmc6	175.86	112.15	0.6482	0.001765	0.040424
Il6	1675.73	610.36	1.457	6.271e-07	5.4384e-05
Sox17	359.32	109.17	1.7187	2.8528e-17	1.3828e-14
Il17a	20.17	5.49	1.8817	0.0023765	0.049714
Msc	42.17	18.43	1.1936	0.00065402	0.018786
Hspd1	14440.9	7482.08	0.9487	1.6936e-17	8.5131e-15
Stk17b	405.98	261.18	0.6358	0.00070999	0.020033
Inpp5d	147.49	81.15	0.8585	0.00025635	0.00893
Rgs1	173.97	82.63	1.0691	5.0108e-10	8.7189e-08
Rassf5	93.61	28.67	1.7046	0.00021871	0.0078528
Atf3	16075.7	9677.99	0.732	3.6846e-06	0.00025978
Fam107b	478.69	257.21	0.8958	8.2267e-06	0.00052179
Lcn2	77.71	37.81	1.0385	0.0017166	0.03977
Nr4a2	410.04	156.66	1.3864	1.5069e-14	5.312e-12
Il1rn	212.14	109.67	0.9528	4.2109e-06	0.00029308
Ccdc34	81.82	48.69	0.7561	0.0012073	0.03012
Tubgcp4	259.93	143.69	0.8534	2.465e-07	2.4155e-05
Bmp2	223.8	98.75	1.1786	4.8249e-07	4.266e-05
Slc27a2	8.77	0.66	3.7796	0.0022562	0.04792
Slc20a1	863.43	548.84	0.653	5.3994e-09	7.1146e-07
Fam110a	65.22	29.64	1.1337	0.00024671	0.008652
Pck1	93.44	4.67	4.326	1.486e-05	0.00082993
Fabp5	314.32	184.08	0.7704	1.1535e-06	9.4023e-05
Car3	439.85	52.67	3.0615	8.7994e-05	0.0036974
Procr	163.11	98.58	0.7255	0.00027654	0.0094897
Il6ra	170.37	107.89	0.659	3.8634e-05	0.0018758
Cd1d1	82	36.29	1.179	0.001172	0.029539
Gem	1781.28	1075.27	0.7279	8.2274e-06	0.00052179
Rps20	1696.71	1114.68	0.6062	0.00048418	0.014935
Nr4a3	4352.86	2856.71	0.6074	0.00046054	0.014319
Tnfsf8	14.9	0.92	4.118	5.3119e-06	0.00035868
Dnaja1	11969.1	1708.2	2.8085	1.9482e-88	1.7628e-84
Errfi1	1972.47	1166.53	0.7572	5.7012e-06	0.0003793
Rbp7	162.07	58.63	1.4703	4.3685e-08	4.9203e-06
Emilin1	353.05	229.79	0.6187	1.1317e-05	0.00066439
Pi4k2b	224.48	142.07	0.665	6.0666e-06	0.00039969
Slc10a6	133.76	50.57	1.4053	2.6953e-07	2.6036e-05
Rhof	36.43	15.79	1.2099	0.002299	0.048526
Lfng	49.8	16.97	1.5532	1.5292e-05	0.00085061
Actb	10014.9	6120.62	0.7104	5.8737e-07	5.1265e-05
Rasl11a	38.57	9.79	1.9532	3.9332e-06	0.00027659
Hsph1	14266.9	1097.78	3.7002	9.5067e-142	2.5805e-137
Gcc1	536.49	196.86	1.4466	1.4987e-19	9.6857e-17
Nfe2l3	10.8	2.53	2.0956	0.0016278	0.038124
Fbxl14	459.95	180.63	1.3501	2.4134e-10	4.3673e-08
Arhgap25	112.04	56.35	0.9944	0.0010887	0.027975
Lag3	45.06	14.65	1.6195	3.7512e-07	3.4871e-05
Cidec	68.72	9.49	2.8538	0.00034197	0.011334
Timp4	572.72	195.44	1.5509	3.0642e-09	4.2873e-07
Rhpn2	99.07	58.99	0.7502	6.1266e-05	0.0027709
Sema4b	225.55	139.01	0.6981	1.6256e-05	0.00089323
Plin1	60.82	5.63	3.4313	0.00025875	0.008993
Cd19	5.23	0	4.7544	0.002036	0.044524
Pak1	39.58	12.04	1.727	9.5653e-05	0.0039566
Phkg2	123.38	73.56	0.7486	0.0022547	0.04792
Rgs10	70.49	33.37	1.0774	0.00012114	0.0047725
Bag3	10073.1	4324.95	1.2197	3.036e-21	2.2273e-18
Cdr2	488.37	316.3	0.6274	0.00061089	0.017742
Gla	119.43	56.31	1.0804	1.6124e-07	1.6516e-05
Mcf2l	601.32	357.61	0.7492	1.6851e-06	0.00013161
Dusp4	152.86	59.19	1.3636	9.3405e-07	7.8011e-05
Hpgd	177.88	109.44	0.7046	0.00017729	0.0066336
Casp3	144.31	85.49	0.7572	0.00011342	0.0045272
Pdlim3	513.94	295.43	0.7979	2.6613e-06	0.00019419
Ucp1	66.78	0.62	6.7366	1.6873e-06	0.00013161
Hp	263.72	50.14	2.395	0.00058873	0.017295
Mt1	2187.79	1193.01	0.8751	1.021e-05	0.00061587
Cotl1	188.05	91.96	1.0304	5.5415e-06	0.00037049
Ifi30	84.73	38.01	1.1587	1.068e-05	0.00063573
Pou2af1	11.11	0.83	3.7318	0.00093047	0.024864
Slc37a2	170.65	104.11	0.714	0.0003702	0.012049
Rab27a	83.74	32.08	1.3774	9.7808e-05	0.0039984
Kif23	71.2	24.38	1.5402	0.00068407	0.019484
Nnmt	79.67	23.67	1.7563	3.2412e-07	3.0978e-05
Dnaja4	4475.33	2919.57	0.6161	8.242e-08	8.8079e-06
Elovl5	689.32	406.81	0.7604	1.328e-11	2.9306e-09
Gng11	414.31	273.4	0.6004	0.0015363	0.036509
Mctp2	11.89	1.13	3.4494	0.0010232	0.026783
Rasgrp2	510.76	339.8	0.5881	9.6396e-05	0.0039566
Cdo1	148.72	43.4	1.7783	7.8715e-07	6.677e-05
Adamts15	63.15	35.12	0.8434	9.6128e-05	0.0039566
Armcx1	120.16	76.93	0.6407	0.00021286	0.0076628
Akr1c14	154.45	96.77	0.6786	0.00020072	0.0073292
Ccnd3	631.18	392.89	0.6837	0.00048331	0.014925
Faah	28.1	0.77	5.138	0.00044976	0.014095
Kif4	27	6.32	2.108	0.0015373	0.036509
Lif	257.73	159.44	0.6887	0.00013263	0.0051579
Myl12b	39.6	17.03	1.2354	9.6057e-05	0.0039566
Tbxa2r	27.99	4.77	2.5449	6.1848e-05	0.0027887
Arl4d	284	129.35	1.137	2.5845e-08	3.0501e-06
Cebpa	80.41	33.57	1.254	3.6123e-05	0.0017763
Lsm7	155.06	100.08	0.6322	0.00051102	0.015603
Mpv17l2	117.13	71.39	0.713	0.00036582	0.011972
Cbarp	55.45	29.95	0.8827	0.00045925	0.014296
Thrsp	329.94	200.49	0.7192	0.00025064	0.0087673
Ggta1	378.71	232.22	0.7062	2.092e-05	0.0011132
Plppr3	30.89	13.89	1.1523	0.00084536	0.02297
Adamtsl2	198.34	110.22	0.8446	4.803e-06	0.00032922
Meox2	386.6	248.05	0.6403	0.00026583	0.0091804
Cnpy4	121.96	64.28	0.9259	8.6405e-05	0.0036532
Scd1	1744.55	291.62	2.5808	0.00014494	0.0055725
Spry1	343.18	140.72	1.287	1.7472e-11	3.7941e-09
Cib2	23.45	5.43	2.1127	0.002212	0.047239
Nenf	610.5	398.03	0.6173	0.0019121	0.04268
Rps16	1614.48	1030.02	0.6483	1.0791e-05	0.00063953
Cdkn1c	250.08	143	0.8044	8.9476e-05	0.003748
Tmem33	1020.56	637.35	0.6787	1.143e-09	1.7628e-07
Egr2	786.53	399.11	0.978	2.6358e-06	0.00019337
Fau	1369.1	897.98	0.6088	0.00026201	0.0090755
Atg9b	16.53	3.92	2.0539	0.00035711	0.011735
Egr1	24238	10796.3	1.1667	2.6553e-12	6.7994e-10
Rgs4	389.24	212.6	0.8744	3.0287e-10	5.3733e-08
Irs2	2875.35	1080.32	1.412	1.5972e-13	4.9832e-11
Rps21	1053.87	700.29	0.5894	0.00018477	0.0068457
Zfp503	92.08	32.43	1.5048	7.3895e-09	9.5972e-07
Fam102a	208.33	108.54	0.9401	0.00016452	0.0062632
Cybc1	186.1	111.64	0.7384	0.00070945	0.020033
Rnf122	217	133.88	0.6964	2.4008e-06	0.00018002
Hlx	69.82	21.1	1.729	5.164e-08	5.7448e-06
Ubald1	530.97	340.21	0.6414	2.6474e-09	3.8022e-07
Mrps6	285.37	172.04	0.7309	0.00020816	0.0075338
Cbx4	260.39	142.93	0.8641	1.3534e-08	1.6699e-06
Timeless	563.22	314.79	0.8402	6.1589e-09	8.0373e-07
Hey1	139.29	65.89	1.0806	1.3407e-05	0.00076571
Ppp1r15a	5143.4	2772.97	0.8913	6.4174e-07	5.5476e-05
Dok4	157.36	82.52	0.9275	4.1776e-05	0.0019999
Cmtm5	24.27	4.34	2.5098	1.4711e-05	0.00082334
Il25	4.58	0	4.5658	0.0017826	0.040661
Iffo2	199.87	121.21	0.7203	2.4962e-05	0.0012956
Fam117b	229.15	119.96	0.9372	1.8495e-10	3.4385e-08
Uspl1	660.89	399.23	0.7272	4.3615e-12	1.0385e-09
Thoc6	189.22	114.36	0.7304	4.7611e-05	0.0022264
Irf8	321.39	187.14	0.7811	1.3244e-05	0.00075844
Cdc42ep4	292.09	190.89	0.6142	0.00014343	0.0055223
Kctd12b	361.42	166.19	1.1205	6.7373e-13	1.8548e-10
Tmem45b	10.35	0.43	4.5881	0.00024579	0.0086422
Phlda3	86.82	46.45	0.9004	4.932e-05	0.0022884
Sytl3	17.18	1.69	3.3452	0.00071848	0.020189
Ssh1	673.4	375.33	0.8418	8.5583e-09	1.0888e-06
Cmklr1	171.13	110.38	0.6297	0.00040726	0.01299
Slc35e2	303.15	173.34	0.8043	1.766e-07	1.7887e-05
Esm1	48.53	21.64	1.1752	0.0014353	0.034507
Sem1	1383.95	914.14	0.5985	0.001114	0.028447
Tceal9	401.2	254.59	0.6583	8.7774e-05	0.0036939
Id1	184.28	56.91	1.6936	4.238e-12	1.018e-09
Klhl6	175.24	97.09	0.8515	9.1921e-05	0.0038445
Nemp2	72.21	30	1.2714	0.0020997	0.045342
Hic1	108.25	49.59	1.1217	1.9885e-07	1.9918e-05
Gprasp1	754.81	464.96	0.6996	1.5842e-05	0.00087402
Pde12	412.86	238.63	0.7909	1.4641e-05	0.00082111
Ctla2a	304.96	99.51	1.6141	7.3289e-14	2.3404e-11
Tent5c	83.5	25.79	1.6942	2.4726e-12	6.516e-10
Serpinb1a	119.64	63.47	0.9104	0.00021083	0.0076102
Scml4	46.89	16.97	1.4677	0.0021026	0.045368
Zfp36	10265	6433.04	0.6741	2.8044e-05	0.0014336
Cxcr4	166.91	37.24	2.1634	2.5472e-08	3.0193e-06
Zfp956	34.97	12.32	1.513	0.00082162	0.022527
Kcna5	244.75	157.45	0.6342	0.00017549	0.0065883
Krt14	19.59	2.79	2.8208	0.00065596	0.018802
Adrb2	101.39	38.68	1.3988	3.5005e-07	3.2992e-05
Tssc4	151.51	80.16	0.9219	2.4523e-06	0.00018337
Zfp36l2	742.7	456.05	0.704	3.0314e-06	0.00021769
Clec14a	225.23	96.76	1.2219	1.213e-13	3.8286e-11
Rpl37a	1663.9	1019.23	0.7073	0.0006211	0.017917
Rbp1	122.33	70.77	0.7921	0.0011717	0.029539
Gprc5a	167.68	99.42	0.7513	0.00033165	0.011034
Ppp1r3b	458.75	295.85	0.6297	2.3339e-06	0.00017598
Pramel12	271.97	145.65	0.9023	1.78e-09	2.6259e-07
Myct1	347.69	170.9	1.0246	5.132e-14	1.6783e-11
Cd24a	194.72	53.31	1.8684	0.00073186	0.020473
H2bc6	85.49	53.09	0.6907	0.001432	0.034461
Sfn	52.75	22.18	1.2512	0.0020454	0.044524
Kcne4	147.39	61.38	1.261	4.5202e-06	0.00031142
Olfr1396	61.41	29.15	1.0679	0.00046295	0.014362
Fancb	30.93	13.42	1.2117	0.0014457	0.034727
Diras2	9.02	0.67	3.8003	0.0022963	0.048507
Zfp473	21.51	6.44	1.7522	0.00047627	0.014724
Inka2	347.44	226.43	0.6162	0.00030236	0.010195
Ifnb1	161.68	41.3	1.971	1.0442e-11	2.3621e-09
Krt8	83.04	30.51	1.4421	0.001338	0.032603
Tsku	57.44	30.5	0.9032	0.0013689	0.033176
Prss46	12.86	0.84	3.9327	8.3371e-06	0.00052628
Tmsb4x	4960.2	3259.2	0.606	2.7064e-05	0.0013913
Arl4c	353.15	218.95	0.6901	8.625e-05	0.0036524
Tdrp	106.57	40.67	1.3821	1.194e-09	1.8208e-07
Grrp1	123.01	47.16	1.3827	3.2204e-09	4.4828e-07
Foxc1	111.04	47.7	1.219	1.3893e-06	0.00011059
Lgals3	129.66	78.64	0.7153	0.0005702	0.016915
Zscan29	306.64	161.45	0.9225	2.1001e-11	4.5242e-09
Atp5k	2954.21	1926.16	0.6168	0.00041038	0.013068
Cdr2l	143.34	68.03	1.0752	1.1007e-05	0.0006509
Zfp366	552.1	210.08	1.3936	6.0712e-10	1.03e-07
Gimap9	181.93	61.52	1.5635	2.0603e-09	2.9935e-07
Gpr183	27.22	5.9	2.2298	3.1213e-05	0.0015778
Irf2bp2	423.31	271.66	0.6389	4.9511e-06	0.00033598
Tceal8	444.66	278.32	0.6766	7.7857e-05	0.0033545
Rinl	71.78	18.21	1.981	9.4467e-06	0.00057752
Tbc1d30	47.76	25.45	0.9086	0.00060834	0.017708
Hbb-bs	49.48	10.81	2.1983	0.00014286	0.0055082
Tchh	15.22	4.05	1.9189	0.0017293	0.03995
Jun	12343.9	4344.4	1.5065	7.1793e-25	7.4952e-22
Swt1	508.9	176.88	1.5253	3.8755e-17	1.783e-14
Junb	6387.07	3596.65	0.8284	5.7859e-11	1.1464e-08
Gas1	294.69	174.98	0.7517	3.0921e-05	0.0015659
Socs3	2762.53	945.39	1.5465	1.6746e-19	1.0571e-16
Prx	37.64	15.64	1.2536	0.00027933	0.0095733
Hunk	26.43	11.03	1.2629	0.0017024	0.039563
Smagp	126.66	81.49	0.6372	6.5219e-05	0.0029089
Ier2	1784.94	1039.73	0.7796	0.00010881	0.0043693
Zfand2a	738.07	336.56	1.1321	5.5228e-11	1.1104e-08
Alkal2	22.82	7.56	1.6101	0.00084786	0.022991
P2ry10b	68.81	20.92	1.7273	1.9617e-08	2.3561e-06
Ceacam2	38.61	5.48	2.837	3.3416e-07	3.1826e-05
Dedd2	514.82	311.15	0.7276	2.5516e-06	0.00018924
Trim65	134.32	84.28	0.6702	0.0019873	0.043822
Kctd18	237.19	127.12	0.8994	9.7409e-07	8.0793e-05
Klf2	1881.49	323.43	2.5396	2.3255e-37	7.8905e-34
Sertad3	48.12	17.09	1.4872	1.1748e-06	9.5474e-05
Nap1l5	61.41	31.18	0.9774	0.0023848	0.049752
Kbtbd11	34.15	9.03	1.9179	0.00095147	0.025312
Fmnl1	359.87	209.45	0.7806	0.00076466	0.021245
Tcim	1162.94	553.67	1.0706	2.8426e-12	7.2113e-10
Cebpb	662.81	322.08	1.0416	1.0472e-05	0.00062886
Ier5	3610.71	2342.54	0.624	1.6932e-05	0.00092476
Rpl38	755.99	453.03	0.7391	1.8682e-05	0.0010102
Gapdh	1723.27	224.27	2.9419	0.0023631	0.049494
Megf6	85.07	50.91	0.7384	0.0020763	0.044979
Unc13d	35.13	3.94	3.1491	9.8954e-05	0.0040391
Tubb2a	454.15	272.15	0.7378	2.8811e-05	0.0014672
Hspd1-ps3	312.39	193.08	0.6952	8.506e-08	9.019e-06
Tor4a	71.67	38.93	0.876	0.0018684	0.041984
Nrm	58.93	24.77	1.2514	2.4747e-06	0.00018421
Hspa2	190.08	121.69	0.644	0.0012786	0.031552
H4c9	43.84	18.3	1.259	7.8133e-05	0.0033611
Tac1	66.87	31.98	1.0682	0.00019241	0.0070769
Cfd	366.22	28.7	3.6719	1.4994e-05	0.0008357
Sphk1	173.49	75.5	1.1976	1.2888e-05	0.00074115
Serpinb2	25.15	7.94	1.6683	0.00054163	0.016295
Cnr2	15.48	3.25	2.263	0.0016906	0.039324
Crem	406.98	252.21	0.6901	1.0495e-06	8.5804e-05
Ipcef1	29.97	0.85	5.1464	0.0004984	0.015339
Ifi27	394.72	250.85	0.6556	0.0019256	0.042842
Jchain	50.67	2.12	4.5819	0.00053149	0.016012
Tcf15	176.44	98.6	0.8429	3.9316e-07	3.6176e-05
Cep152	66.04	32.86	1.0065	0.00061645	0.017839
Tmem100	258.89	166.92	0.6338	0.00083433	0.02283
Gmppb	110.86	61.31	0.8587	0.00074917	0.0209
Hs3st3b1	54.84	25.33	1.1113	9.2916e-05	0.0038716
Serpinh1	7631.36	3113.71	1.2932	1.3541e-19	8.9651e-17
Mn1	199.45	122.32	0.7032	0.00014268	0.0055082
Srarp	23.36	7.51	1.6224	0.0011812	0.029724
Runx3	20.21	3.44	2.534	0.00053151	0.016012
Cited4	192.81	92.93	1.049	2.387e-05	0.001248
Jund	1882.25	1064.84	0.8221	2.0524e-05	0.0010966
Hpcal1	223.7	121.18	0.8877	4.275e-09	5.802e-07
Cebpd	700.24	403.15	0.7958	2.3684e-07	2.3292e-05
Lratd2	158.47	100.29	0.6635	0.0017697	0.040469
Gprasp2	50.79	22.48	1.1806	0.00038951	0.012581
Cops9	769.16	492.38	0.6437	0.0023773	0.049714
Hspe1	3797.15	1340.65	1.5018	9.7909e-28	1.2655e-24
Mafb	195.6	81.18	1.2627	4.1523e-09	5.6924e-07
Thbd	1571.6	956.8	0.7153	4.3121e-07	3.8886e-05
Itpripl1	78.43	37.58	1.0673	9.648e-05	0.0039566
Igkc	162.29	1.2	7.0656	0.00012937	0.0050745
Ighm	429.49	45.04	3.2531	0.00023427	0.0083341
Dnm3os	200.08	88.29	1.1775	7.6592e-08	8.2175e-06
Sarnp	278.2	137.38	1.017	0.00012994	0.0050897
Hsp25-ps1	38.8	17.47	1.1518	0.0020419	0.044524
Tlr5	21.65	7.41	1.551	0.0023305	0.048976
Clec7a	96.28	48.24	0.9938	7.5077e-05	0.0032451
Tceal7	17.72	3.99	2.153	0.00024475	0.008628
Haus3	136.33	76.64	0.8338	0.0010351	0.027015
Rpl19-ps11	230	119.98	0.9413	0.00056336	0.016819
Bambi-ps1	75.89	12.37	2.6233	1.0086e-09	1.5897e-07
Ndufs6b	109.3	65.92	0.7269	0.0019219	0.042795
Unc45bos	40.1	20.97	0.9314	0.0021507	0.046228
Rapgef4os3	37.81	17.69	1.0816	0.0013724	0.033232
Slfn5os	58.03	15.04	1.9601	5.1425e-09	6.8426e-07
BC064078	8.48	0.45	4.2982	0.00045267	0.014149
Ier5l	136.91	60.46	1.1806	8.84e-06	0.00055035
Slc5a3	709.09	110.34	2.6809	5.6294e-58	3.0561e-54
Snrpe	255.26	134.85	0.9201	0.00062665	0.018057
Apold1	4271.63	2169.49	0.9774	1.6706e-08	2.0244e-06
Rps27	1291.87	854.5	0.5954	5.0302e-05	0.00233
Hspa1b	46054.4	1007.55	5.5141	2.8917e-60	1.9623e-56
Hspa1a	23824.4	1031.74	4.5291	1.1899e-33	2.4846e-30
Peg10	186.8	56.34	1.7261	1.3245e-11	2.9306e-09
AU020206	380.33	233.21	0.7062	0.0001004	0.0040918
Sowahc	343.9	198.4	0.7936	6.6716e-07	5.7308e-05
Mir6395	33.17	4.19	2.9773	1.019e-09	1.5897e-07
Rpl36a-ps2	127.21	79.33	0.6781	0.00025133	0.0087802
Rpsa-ps7	409.39	251.31	0.7015	0.00076133	0.021217
Hspe1-rs1	174.31	54.55	1.6694	4.7427e-13	1.3695e-10
Itprip	690.48	429.23	0.686	4.7636e-07	4.2395e-05
Lrrc70	40.1	5.45	2.8728	3.4178e-11	7.1364e-09
Cdh4	51.69	95.41	-0.8862	0.0012499	0.031012
Bcl6b	2035.43	3111.3	-0.6121	1.8273e-10	3.4207e-08
Rem1	62.94	107.67	-0.7821	0.00039987	0.0128
Mx1	124.96	414.52	-1.7302	4.3886e-18	2.4817e-15
Icosl	562.51	1469.38	-1.3851	2.5443e-22	2.2278e-19
Scn4a	511.63	834	-0.7061	4.6574e-05	0.0021948
Fbxo9	358.99	548.1	-0.6104	4.581e-07	4.0903e-05
Meox1	208.67	559.29	-1.4253	3.4724e-37	9.4254e-34
Ell2	607.49	995.11	-0.7129	1.0343e-08	1.2998e-06
Spi1	111.47	178.01	-0.6791	0.00072675	0.020379
Daxx	276.59	550.01	-0.9895	2.5427e-11	5.3504e-09
Irf9	445.1	671.86	-0.5923	1.0524e-05	0.00062924
Ebi3	10.65	29.44	-1.4779	0.00029468	0.010024
Il12b	28.4	121.72	-2.0939	2.704e-13	8.1552e-11
Ralb	678.96	1139.27	-0.747	4.0841e-22	3.4643e-19
Arhgef40	403.53	620.61	-0.6229	2.4822e-10	4.462e-08
Adgre1	277.65	436.35	-0.6533	9.7628e-07	8.0793e-05
Rfx5	140.74	226.63	-0.6866	6.4431e-06	0.00042142
Pou2f2	46.07	92.28	-1.0035	3.4654e-05	0.0017197
Trpv4	126.99	224.52	-0.8264	6.2869e-06	0.0004122
Csf1	6170.74	17177.1	-1.4771	9.4062e-30	1.5958e-26
Stc1	123.67	226.24	-0.8694	2.2267e-06	0.00016883
Cnksr3	720.77	1161.55	-0.6885	4.5532e-07	4.079e-05
Cybb	643.71	1054.5	-0.7115	3.3371e-12	8.2347e-10
Cd40	182.24	424.05	-1.2187	6.0584e-13	1.713e-10
Dhx58	46.17	98.73	-1.0913	0.00010063	0.0040925
Irf1	3276.71	5181.07	-0.6608	1.9599e-06	0.00015157
Slfn3	99.68	195.19	-0.9701	5.3432e-09	7.0749e-07
Nars2	171	292.42	-0.7727	3.9768e-07	3.6469e-05
Tnip1	1056.19	1800.22	-0.7696	2.3663e-15	9.309e-13
Smg8	114.05	171.29	-0.5875	0.0016033	0.03768
Cmpk2	216.76	778.8	-1.8452	1.4917e-08	1.8322e-06
Rsad2	1636.14	3154.4	-0.9469	3.4826e-06	0.00024682
Cbll1	71.9	116.6	-0.6977	0.00015366	0.0058912
Ern1	371.62	595.1	-0.6792	4.8331e-09	6.4625e-07
Rhbdf2	629.96	1098.68	-0.8027	3.6242e-12	8.7834e-10
Snhg16	51.61	92.14	-0.8351	4.7144e-05	0.0022178
Pik3r5	131.68	252.75	-0.9412	0.0002978	0.010079
Sav1	317.24	505.82	-0.6749	4.0873e-06	0.00028668
Bdkrb2	42.06	88.71	-1.0724	8.1295e-06	0.00051898
Atxn3	287.9	459.13	-0.6735	3.0554e-09	4.2873e-07
Kif26a	251.87	390.71	-0.6334	6.2736e-05	0.002824
Hivep1	812.61	1345.61	-0.7283	3.9403e-05	0.0019022
Acod1	122.94	345.5	-1.4888	4.244e-14	1.4049e-11
Ankrd33b	1101.74	1769.19	-0.6839	7.0481e-08	7.6501e-06
Klhl38	128.86	241.83	-0.909	0.0017559	0.040385
Gsdmd	183.53	325.47	-0.8269	2.9757e-09	4.2069e-07
Rcan1	3399.08	5868.87	-0.7879	8.8946e-06	0.00055248
Donson	94.06	143.99	-0.6164	0.00061782	0.017859
Noct	2126.55	3699.71	-0.7992	7.0263e-11	1.381e-08
Mx2	218.99	562.92	-1.3603	9.0795e-12	2.0886e-09
Synj2	1053.53	1641.2	-0.6395	3.3836e-07	3.2113e-05
Eif2ak2	339.72	528.3	-0.6365	5.8492e-06	0.00038725
Tslp	67.36	113.76	-0.7545	0.0010047	0.026452
Pcdh12	238.71	393.15	-0.7227	4.0572e-05	0.0019457
Arap3	1147.7	2020.82	-0.8171	2.2002e-17	1.0859e-14
Rela	1223.66	1941.81	-0.6667	1.0927e-10	2.0887e-08
Pik3ap1	113.5	197.68	-0.8026	3.145e-08	3.6638e-06
Pfkfb1	177.96	314.1	-0.8197	0.0019032	0.042589
Flnb	1444.25	2242.85	-0.6354	7.1842e-05	0.0031504
Ptprj	284.86	511.75	-0.8472	3.695e-14	1.2509e-11
Irf7	266.02	510.39	-0.9381	5.9251e-09	7.7696e-07
Xiap	1530.9	2338.66	-0.6116	8.2881e-10	1.3391e-07
Slco5a1	559.71	861.24	-0.6204	3.4559e-05	0.0017181
Sema4c	1067.06	1937.09	-0.8603	5.1329e-12	1.1908e-09
Ptpn4	710.32	1102.64	-0.6344	1.1908e-05	0.00069364
Ifi211	268.67	423.66	-0.6554	8.2373e-05	0.0035267
Uck2	796.13	1254.86	-0.6568	3.3078e-05	0.0016566
Sele	2441.94	5722.18	-1.2286	2.1891e-21	1.6505e-18
Golga1	229.43	345.74	-0.5922	4.9297e-05	0.0022884
Pfkfb3	1616.94	3138.69	-0.9571	3.3843e-08	3.8925e-06
Zbtb43	263.46	442.25	-0.7491	1.1806e-09	1.8105e-07
Neb	132.76	221.03	-0.7372	0.00016183	0.0061695
Zfp385b	67.08	112.4	-0.7413	0.0016459	0.038482
Xirp2	11963.9	29175	-1.286	7.2309e-18	3.7745e-15
Napb	58.72	96.94	-0.7191	0.0009172	0.024583
Helz2	994.97	1969.89	-0.9856	3.4412e-07	3.2547e-05
Zbtb46	591.83	1052.15	-0.8311	5.0942e-18	2.7655e-15
Adar	261.77	426.4	-0.7049	0.00011663	0.0046284
Vcam1	4403.58	10547.3	-1.2601	2.5409e-27	3.135e-24
Egf	107.72	178.65	-0.726	0.0018452	0.041668
Ifi44	94.03	257.43	-1.4543	9.8151e-12	2.2388e-09
Rnf115	766.35	1427.18	-0.8972	7.2929e-07	6.2447e-05
Gbp3	474.68	1128.93	-1.2487	4.5927e-12	1.084e-09
Gbp2	842.17	1503.33	-0.8352	5.2794e-10	9.1276e-08
Hivep3	160.94	251.13	-0.6453	0.00013027	0.0050952
Mob3c	246.27	478.97	-0.9576	4.3272e-17	1.9576e-14
Nol9	175.54	270.96	-0.6287	1.3742e-06	0.00010971
Cenpa	1446.7	3559.43	-1.2991	1.0641e-14	3.8003e-12
Gbp9	900.94	1956	-1.1182	4.8961e-28	6.9947e-25
Cxcl1	8559.36	13481.1	-0.6554	0.00027519	0.0094553
Shroom3	712.67	1104.8	-0.6332	0.00068505	0.019492
Cxcl9	324.63	1060.89	-1.7078	9.1695e-07	7.682e-05
Oasl2	343.43	843.82	-1.2959	6.6922e-15	2.4548e-12
Tmem106b	2352.88	3743.03	-0.67	7.8204e-09	1.0108e-06
Oas1b	51.06	141.91	-1.4748	4.5098e-08	5.0584e-06
Lmod2	22013.2	34928.3	-0.666	2.8168e-09	4.0031e-07
Asns	107.65	226.67	-1.0717	7.9172e-07	6.6949e-05
Irf5	111.9	182.74	-0.7114	3.6815e-05	0.0018071
Herc6	124.42	194.35	-0.6408	9.5221e-05	0.0039461
Usp18	87.64	196.82	-1.1655	1.9556e-05	0.0010491
Tmcc1	801.36	1217.59	-0.6034	6.4807e-06	0.00042286
Clec2d	592.48	1005.01	-0.7617	2.3073e-06	0.00017446
Ift122	215.52	382.94	-0.8295	3.714e-07	3.4644e-05
Zfp606	116.19	236.98	-1.0244	2.0938e-07	2.0819e-05
Trim21	91.55	178.62	-0.9616	0.00044059	0.013874
Dhx32	536.33	827.34	-0.6266	4.472e-06	0.00030888
Lrp2bp	25.25	58.17	-1.2094	0.00019806	0.0072649
N4bp1	667.89	1318.84	-0.9819	4.378e-21	3.0471e-18
Cx3cl1	423.69	898.42	-1.0868	1.8369e-15	7.3327e-13
Sprtn	182.96	277.72	-0.6033	1.4422e-05	0.00081051
Cyp1a1	29.75	307.5	-3.371	5.2446e-14	1.6948e-11
Plscr1	471.52	769.35	-0.7074	2.0015e-07	1.9974e-05
Plscr2	477.39	815.75	-0.7715	1.6261e-13	5.0158e-11
Nt5e	303.93	524.9	-0.7877	8.5843e-09	1.0888e-06
Zfp949	160.6	268.87	-0.743	6.5264e-05	0.0029089
Cdc14b	252.43	389.28	-0.6228	0.00020239	0.0073702
Kctd17	174.65	282.33	-0.6919	6.9811e-06	0.00045225
Rtp4	265.89	589.84	-1.1474	2.4579e-15	9.531e-13
Trmt13	104.94	162.9	-0.6336	0.0013589	0.032991
B3galt2	456.02	863.75	-0.9214	2.9596e-08	3.4627e-06
Lgals3bp	322.04	578.68	-0.8464	8.8153e-09	1.1129e-06
Zfp267	67	112.53	-0.7542	0.00010495	0.004233
Parp14	1072.02	2809.97	-1.3898	4.8934e-36	1.2075e-32
Eda2r	144.42	351.36	-1.2847	7.5357e-16	3.1469e-13
Ifit1	615.05	2175.99	-1.8223	1.9097e-10	3.5263e-08
Hdx	18.26	44.61	-1.2775	6.3621e-05	0.0028517
Slc41a2	56.28	97.51	-0.7937	0.00034395	0.011372
Pik3ip1	688.7	1067.67	-0.632	4.6485e-05	0.0021944
Cxcl10	1171.9	3039.56	-1.3749	4.3887e-05	0.0020863
Igsf6	96.5	159.86	-0.7285	8.7518e-05	0.0036888
Ccl5	131.38	219.33	-0.7394	0.0016876	0.039286
Slfn8	144.78	341.82	-1.2399	6.6737e-10	1.1252e-07
Ccl2	3489.39	5807.12	-0.735	4.2196e-10	7.4375e-08
Isg15	239.39	575.24	-1.2622	1.7411e-09	2.5826e-07
Slc2a6	36.6	69.58	-0.9288	0.00010071	0.0040925
Micall2	113.17	178.27	-0.6602	0.00035613	0.011717
Fgf2	323.89	574.83	-0.8265	3.7001e-07	3.4633e-05
Tap1	386.48	629.41	-0.7024	5.9431e-05	0.0026977
Icam1	8737.31	20629	-1.2395	6.2867e-28	8.5323e-25
Plekhg2	615.06	932.61	-0.6008	5.4458e-06	0.00036589
Inf2	320.19	566.39	-0.823	1.3427e-17	6.8768e-15
Fam13a	610.23	1263.71	-1.0502	4.98e-16	2.1121e-13
Inpp4b	983	1502.44	-0.6128	3.5112e-05	0.0017392
Hand2	214.45	376.74	-0.8145	1.7543e-05	0.00095238
Sema7a	785	1650.74	-1.0733	3.0047e-24	3.0208e-21
Shfl	62.24	113.35	-0.864	2.7444e-05	0.0014082
Tspyl5	71.29	107.01	-0.589	0.0020189	0.044301
Tlr4	688.52	1173.08	-0.7696	4.2689e-09	5.802e-07
Stx11	456.86	875.48	-0.9398	2.542e-12	6.589e-10
Isg20	71.17	117.6	-0.7211	0.0006895	0.019598
Tnfsf10	251.01	662.9	-1.4024	1.3602e-16	5.9551e-14
Dusp10	432.72	650.02	-0.5862	0.0013275	0.032419
Prdm16	268.03	427.68	-0.6738	3.5219e-07	3.3079e-05
Tcta	475.44	714.38	-0.587	8.452e-06	0.0005323
Znfx1	721.01	1230.23	-0.7706	5.0656e-12	1.1853e-09
Ncoa7	184.22	303.34	-0.7201	1.4253e-05	0.00080435
Zfp800	222.71	342.93	-0.6247	8.5172e-06	0.00053415
Cited2	3183.23	6161.47	-0.953	3.1252e-21	2.2324e-18
Stat2	557.09	882.42	-0.6632	7.9136e-09	1.018e-06
Gbp7	377.93	744.72	-0.9784	4.8414e-06	0.00033102
Ddx58	357.21	719.53	-1.0099	3.6561e-13	1.0671e-10
Xaf1	182.06	485.91	-1.4162	6.5164e-21	4.422e-18
Ctdsp2-ps	54.75	110.48	-1.0188	1.3979e-05	0.0007905
Pogk	546.48	855.72	-0.6489	1.8503e-09	2.7149e-07
Kcnd3	260.87	398.67	-0.6145	1.1333e-05	0.00066439
Slc16a11	213.76	366.66	-0.7796	4.8819e-05	0.002273
Ripk2	463.26	1316.99	-1.5077	8.9775e-24	8.7031e-21
Prkd2	636.84	1434.66	-1.1731	2.5978e-30	4.701e-27
Kcnj2	891.22	1360.3	-0.61	7.8681e-06	0.0005049
Ptpre	300.86	667.45	-1.1522	3.6379e-13	1.0671e-10
Rapgef5	1108.95	1779.39	-0.6823	4.7654e-05	0.0022264
Rassf4	339.35	539.24	-0.6696	1.2646e-09	1.9177e-07
Arrdc4	927.75	1645.21	-0.8271	3.447e-15	1.2817e-12
Garem1	379.76	595.29	-0.6492	4.8014e-05	0.0022393
Ptgir	141.77	259.84	-0.8718	1.7173e-12	4.6152e-10
Zfp866	141.67	285.9	-1.0116	4.7796e-11	9.7547e-09
Ppp2r3a	4653.36	8488.2	-0.8671	4.747e-18	2.6296e-15
Fam124b	28.31	70.83	-1.3253	0.00060247	0.017641
Trim56	719.16	1261.23	-0.8099	8.3667e-10	1.3438e-07
S1pr2	143.07	239.89	-0.7513	1.2513e-06	0.00010079
Ccrl2	629.93	1107.47	-0.8134	2.5477e-10	4.5496e-08
Apol7c	5.9	45.56	-2.9443	8.3369e-08	8.8744e-06
Lacc1	228.99	411.54	-0.8448	2.9728e-13	8.8675e-11
Slc16a13	286.34	506.35	-0.8238	6.8605e-10	1.1425e-07
Rasip1	641.55	997.99	-0.6373	2.59e-07	2.5269e-05
Shb	294.22	446.42	-0.6016	2.5469e-05	0.0013193
Tlr1	44.1	145.03	-1.7197	3.2038e-12	7.9783e-10
Spred2	565.66	858.78	-0.6035	0.00060688	0.017708
Adra1a	300.45	468.81	-0.6413	0.001376	0.033288
Ifit2	651.37	2671.74	-2.0356	2.4208e-25	2.6284e-22
Irgm1	621.53	1221.3	-0.9738	1.8097e-07	1.8262e-05
Neurl3	2073.37	5183.13	-1.3219	9.9267e-27	1.1715e-23
Klhl34	140.56	342.8	-1.2865	3.3758e-12	8.2552e-10
Samd9l	467.25	860.04	-0.8806	4.3505e-06	0.00030125
Cyb5r2	72.65	122.4	-0.7473	0.0020356	0.044524
Crebrf	1190.84	1799.37	-0.5953	6.7064e-13	1.8548e-10
Frmd6	1446.62	2349.84	-0.7	1.4827e-07	1.542e-05
Nrip1	1148.42	2019.17	-0.8142	1.5382e-10	2.9197e-08
Tlcd5	140.9	219.36	-0.6404	9.6496e-05	0.0039566
Phldb1	2528.46	3810.56	-0.592	3.2107e-08	3.7086e-06
Clec4a1	64.52	125.86	-0.9654	2.2209e-05	0.0011706
Fam110b	75.96	159.74	-1.0689	2.1392e-10	3.8971e-08
Nrap	9683.87	18981.4	-0.9709	3.9421e-23	3.6898e-20
Pdp1	724.87	1143.22	-0.6569	5.6881e-06	0.0003793
Dtx3l	378.09	797.87	-1.0775	3.9704e-09	5.4707e-07
Apol10b	268.77	565.13	-1.0706	3.5502e-11	7.3563e-09
Zfp697	185.02	304.93	-0.7215	9.1263e-06	0.00056301
Abca12	101.39	189.12	-0.8957	0.00012704	0.0049976
Sprr1a	45.86	99.7	-1.1226	0.0015072	0.035951
Map10	46.16	79.99	-0.7872	0.0008966	0.024192
Zfp52	172.65	362.72	-1.0722	1.9283e-07	1.9386e-05
Tlr6	15.31	37.42	-1.2955	0.0019106	0.04268
Fpr2	13.79	39.93	-1.5312	2.0804e-05	0.0011094
Oas1a	68.4	158.6	-1.2128	3.4299e-08	3.9283e-06
Arhgap20	855.2	1664.81	-0.9612	1.6548e-15	6.7042e-13
Iigp1	1968.31	3479.73	-0.8218	3.0105e-06	0.00021733
Taf4b	111.07	175.17	-0.6578	0.00054349	0.016319
Slfn5	3116.51	4769.27	-0.6138	1.5246e-08	1.8642e-06
Kcnn2	115.75	216.74	-0.9064	8.3094e-05	0.0035408
Timd4	66.78	123.13	-0.88	2.9404e-06	0.00021283
Klhl25	83.62	193.49	-1.2155	2.5488e-12	6.589e-10
Fut2	34.51	66.14	-0.9483	0.0011909	0.029899
Nod2	372.9	801.46	-1.1051	8.3022e-19	5.0079e-16
Tmem140	199.19	331.36	-0.7333	2.0623e-09	2.9935e-07
Trim12c	170.23	272.45	-0.6768	0.0010303	0.026916
Chst3	26.17	54.99	-1.0779	0.00040545	0.012963
Lmcd1	1383.68	2440.25	-0.8188	2.1153e-07	2.0955e-05
Arhgap35	849.69	1287.5	-0.6003	1.6041e-05	0.00088317
Pirb	80.16	136.45	-0.7714	0.00022264	0.0079415
Zfp874b	144.85	260.75	-0.8519	3.9247e-07	3.6176e-05
Irak2	445.71	720.48	-0.6934	2.2033e-12	5.8633e-10
Tor3a	176.37	337.03	-0.9313	8.7745e-08	9.2675e-06
Zfp119b	32.81	57.03	-0.7989	0.0023329	0.048976
Ifnlr1	78.12	157.36	-1.0118	5.7716e-07	5.0537e-05
Ifit3b	90.61	265.31	-1.5472	1.202e-08	1.4966e-06
mt-Tw	215.64	412.74	-0.9387	0.00042706	0.013495
mt-Ta	37.81	80.16	-1.0863	0.00028313	0.0096791
mt-Tg	25.51	61.13	-1.266	0.00015049	0.0057777
mt-Th	57.76	141.71	-1.3001	2.3357e-07	2.3055e-05
Mir23b	11	30.57	-1.459	0.00010695	0.0043009
Trim12a	230.49	393.08	-0.7695	4.3063e-05	0.0020579
Ifi208	40.6	91.25	-1.1659	0.0020378	0.044524
H2-K2	251.89	447.22	-0.8273	2.5094e-11	5.3214e-09
Phf11d	200.6	430.46	-1.1022	7.6975e-07	6.5499e-05
Flnc	16051.6	32927	-1.0366	5.6243e-10	9.6625e-08
Zfp874a	171.4	266.55	-0.6346	3.3166e-05	0.0016579
Slfn9	78.28	254.52	-1.6967	3.7329e-14	1.2509e-11
Irgm2	676.66	1372.27	-1.0195	8.0576e-10	1.3097e-07
Rnf213	1032.34	1643.62	-0.6715	7.5291e-06	0.00048445
Art5	267.12	428.79	-0.6807	0.00044281	0.013928
Slfn2	456.59	699.86	-0.615	0.00082602	0.022625
Ifi204	364.73	575.91	-0.6576	4.0757e-07	3.7249e-05
Zfp628	74.88	121.25	-0.6981	8.8508e-05	0.0037132
Ifit3	274.46	1050.4	-1.9357	1.1536e-18	6.8071e-16
AW112010	196.51	863.46	-2.1355	5.8856e-45	2.2823e-41
Lrrc55	29.68	63.81	-1.1	2.6551e-06	0.00019419
Klhl41	2905.48	4793.12	-0.7221	2.8043e-05	0.0014336
Airn	197.29	323.24	-0.714	1.1188e-05	0.00066022
Ctdsp2	1827.3	3027.57	-0.7285	4.6818e-09	6.2912e-07
Tgtp2	286.42	798.03	-1.477	7.7023e-11	1.4934e-08
Tgtp1	145.13	424.45	-1.5479	6.7649e-13	1.8548e-10
Gbp4	692.45	2306.95	-1.7359	5.005e-26	5.6607e-23
Halr1	57.36	120.95	-1.0726	1.2024e-05	0.00069737
Phf11b	31.31	58.19	-0.8978	0.0014542	0.034901
Neat1	18248.5	30462.7	-0.7393	2.3971e-08	2.8538e-06
Mir155hg	109.06	190.17	-0.8021	7.2167e-08	7.7735e-06
Bcl2a1d	78.87	129.79	-0.7162	0.0011414	0.028927
BC002189	50.42	101.12	-1.0061	0.00011122	0.0044529
Gbp6	295.6	514.92	-0.8009	7.5515e-07	6.4458e-05
Gbp5	745.77	2298.7	-1.6233	9.2901e-22	7.6415e-19
Rn18s	27094.3	41182.1	-0.604	0.00011802	0.0046765

## Sheet: Fat1-IR vs WT-IR
symbol	Fat1-IR_readcount	WT-IR_readcount	log2FoldChange	pvalue	padj
Hspa1l	122.61	63.13	0.9639	8.0578e-05	0.033195
Ahsa2	692.16	447.07	0.6301	2.7989e-08	6.4377e-05
Lratd1	214.73	62.3	1.7904	1.1635e-10	3.5681e-07
Mboat2	304.75	122.3	1.3161	2.0311e-11	1.1212e-07
Nle1	417.27	165.62	1.3344	8.729e-13	6.0232e-09
Pygl	245	75.13	1.7067	7.921e-11	3.0162e-07
Enah	9057.91	4919.27	0.8808	8.7466e-05	0.034988
Habp2	140.27	70.63	0.9904	8.485e-06	0.0058549
Hspd1	14772.9	9432.34	0.6473	3.2553e-06	0.0028078
Sema4b	230.66	139.65	0.7233	5.865e-06	0.00426
Bag3	10303.4	5781.57	0.8337	3.3234e-05	0.017986
Tent5a	1492.49	818.01	0.8681	5.2872e-07	0.0007333
Dnaja4	4575.99	2409.82	0.9254	2.6071e-13	2.3986e-09
Ube2h	1758.97	1120.79	0.6505	9.2288e-05	0.03578
Kdm5b	478.69	300.9	0.67	1.8918e-05	0.011603
Gprasp1	772.28	505.55	0.6118	9.4631e-05	0.03578
Snhg11	43.2	7.78	2.4697	4.5095e-05	0.021096
Vcpkmt	72.63	33.63	1.1084	0.00010695	0.037844
Zscan29	313.56	199.77	0.6513	2.0535e-06	0.0019544
Gimap9	185.96	80.58	1.2101	5.0534e-06	0.0038744
Ceacam2	39.47	6.86	2.5379	1.5328e-05	0.0098387
Dedd2	526.42	339.13	0.6346	5.3136e-07	0.0007333
mt-Tp	4124.33	754.73	2.4502	8.1553e-07	0.00090038
Hspe1	3884.2	2400.75	0.6944	1.4409e-06	0.0014203
Slfn5os	59.36	27.85	1.0857	6.8669e-05	0.030428
Dleu2	412.11	260.24	0.6639	1.6084e-05	0.01009
G0s2	154.37	404.13	-1.3885	5.7965e-06	0.00426
Pgam1	279.59	511.35	-0.8719	1.6526e-07	0.00032582
Fcrls	79.47	146.59	-0.8831	7.5469e-07	0.00086793
Arrb1	338.51	520.86	-0.6235	1.0891e-06	0.0011562
Fcgr2b	189.82	302.96	-0.6734	2.9712e-06	0.0027336
Aldob	55.46	119.38	-1.1011	4.0942e-05	0.020836
Htra3	763.35	1151.64	-0.5936	3.66e-05	0.01906
Drd2	18.91	43.31	-1.2002	0.00014354	0.047696
Lgals3bp	329.23	497.76	-0.5977	8.1788e-05	0.033197
Colec11	86.05	304.3	-1.8203	0.00010618	0.037844
C1qc	387.18	630.09	-0.7009	8.7424e-11	3.0162e-07
F13a1	869.34	1319.14	-0.6014	2.782e-07	0.00045206
Id1	188.49	420.27	-1.1565	2.7843e-07	0.00045206
Gpr22	315.2	618.7	-0.9727	6.8145e-07	0.00085494
Aplnr	184.27	464.72	-1.3358	3.6405e-06	0.0030224
Cdh22	16.26	43.73	-1.4166	0.00010353	0.037844
Ano5	29.3	92.98	-1.6712	7.4142e-07	0.00086793
Capn11	0.94	14.51	-3.9339	9.3492e-05	0.03578
Fcgr3	88.62	155.14	-0.8095	4.7655e-05	0.021922
Retnla	43.57	126.28	-1.525	3.7231e-06	0.0030224
Zfp125	2.94	39.32	-3.6588	1.3028e-10	3.596e-07
Srp54a	13.53	106.07	-2.9709	3.5059e-25	9.6766e-21
